# Supplementary material for: Predictive performance of a multivariable difficult intubation model for obese patients
Source: PLoS One. 2018 Aug 30;13(8):e0203142. doi: 10.1371/journal.pone.0203142 (PMC6117055; doi:10.1371/journal.pone.0203142)
Supplement: S1 File — (XLSX) [file pone.0203142.s002.xlsx]

## Sheet: Mini dataset Airway OBESE
id	sex	age	Body mass index	malformation of teeth	interincisor gap	Upper lip bit test	Modified Mallampatti test	Hyomental distance	Neck circumference	Length of neck	Thyromental distance	Sternomental distance	Intubation Difficulty scale
1	female	35	30.6667	no	5.5	1	1	5.4	35	11.5	10	17.5	0
2	male	33	32.1799	no	5	2	3	4.7	43.7	14	10	21.5	2
3	male	29	31.2213	no	5	1	1	4.5	39.5	12.2	13.5	24.2	1
4	female	32	30.8012	no	4.5	1	2	4	32.5	10	9.5	17	0
5	female	56	39.0843	yes	5.5	1	2	5.5	37.5	12.5	10.5	15	1
6	female	31	40.423	no	4.3	2	4	4.6	40	14.5	11.1	18	2
7	female	60	38.8889	yes	4	2	2	4.9	37	11	9	16	2
8	female	57	40.2081	no	4.5	2	4	4.5	39	13	9	15	1
9	female	68	30.2734	no	5.1	1	4	5.2	37	10.5	8	14.8	0
10	female	40	37.3932	no	5.2	2	4	5.5	37	12.5	9	19	1
11	female	56	31.5011	no	5.3	2	1	6	35.5	11	9	18.5	0
12	female	34	43.1049	no	5	1	2	5	41	7.5	10	14	0
13	female	58	40.3746	yes	6.5	1	3	5.7	37.5	12	11	20	3
14	male	63	31.8616	no	4.5	1	2	3.8	41	10	9.5	14	2
15	female	30	30.1038	no	5.3	1	1	4	37	13.5	9.5	17	0
16	female	64	33.3108	no	5.8	1	2	4.5	35.5	9.5	9	15	0
17	male	30	37.6163	no	6.8	1	3	3.8	43	9.5	11	17	0
18	female	56	32.832	yes	4.6	3	4	5.8	35.5	10	9	13.5	4
19	female	74	36.1069	no	5	3	4	4.9	37	12.3	10.2	16	0
20	male	54	35.8564	no	4.8	2	3	6.3	45.5	13	9.5	18	1
21	female	44	30.385	no	6	1	3	4	35.5	9	9.5	15.5	0
22	female	61	36.0119	no	4.5	1	4	4	40.5	11	8	14	0
23	female	34	35.8782	no	5	1	4	5	39.5	11.5	11	12.5	1
24	female	55	32.872	no	5.5	2	4	5	42	9.5	10	15	0
25	male	64	31.2917	yes	5	1	2	5	35.5	9	8.5	14	4
26	male	45	32.1067	no	5.5	1	3	4	44	10.5	10	16	5
27	female	36	31.6443	no	4.8	2	4	5	34.5	10.5	8	16	0
28	female	44	43.3863	no	4.5	1	1	3.8	42.5	9	8	15	0
29	female	79	31.2213	no	4.5	3	3	5	38	10	9	15.5	2
30	female	50	30.1021	no	4.8	1	1	4.5	35.5	11.5	8	15	3
31	female	31	31.2891	no	4.6	1	2	5	39	11.5	9.5	15	0
32	female	60	30.9156	no	6.5	1	2	5.8	31	15	8.5	19.5	1
33	female	77	31.1111	no	4.7	1	4	5	37.5	11	7	13.5	3
34	female	23	36.0648	no	4.1	1	2	5.7	39	13.2	10.2	19.1	1
35	female	53	34.5166	no	4	2	4	4.1	37	11	7.2	16	2
36	female	57	38.4349	no	4.7	2	2	5.5	40	12.5	10.4	17.2	1
37	female	57	31.6118	no	5	1	3	4.7	33	10	8.5	16	1
38	female	19	54.1103	no	6	1	2	6	41.5	12	8	17	3
39	female	66	30.1315	no	6	2	2	5	34	8	7.5	17	0
40	female	36	36.9183	no	4.5	1	4	6.5	39	11	11	18.5	0
41	male	35	30.2595	no	5	1	1	4.5	40.5	12	7.5	15	1
42	female	69	35.9195	no	5	1	4	5	34.5	9.5	9	14	0
43	female	44	38.1124	no	5.5	1	1	4.8	39	10.5	10	15.5	0
44	female	38	31.6404	no	4	1	1	6	35.5	11.5	9	16	1
45	female	54	31.8459	no	6	1	3	5	33.8	10.5	9.5	16	0
46	male	31	31.7061	no	5.2	1	4	4.5	43.5	10.5	9	18	0
47	female	51	32.5516	yes	5	3	2	4	38	10	11	15	3
48	female	37	34.8366	no	6.5	1	1	5	34	9.5	9.5	13	0
49	female	44	30.7345	no	4.5	1	4	4.5	41.5	9	9	16	0
50	female	72	33.2889	no	5.3	1	4	6	38	9.5	8.5	14.5	0
51	female	60	30.7306	no	4.5	1	4	5	33.5	11.5	10	17.5	0
52	female	66	32.07	no	5.5	1	2	4.8	37	10	8	14.5	0
53	male	69	31.2809	no	3.8	2	2	3.2	42	11.3	7	15	2
54	male	33	31.0979	no	5	2	3	4.5	43.5	11	8.5	16.5	2
55	male	64	35.2107	no	6	2	2	5	37	9	9.5	10.5	0
56	female	59	38.5675	yes	4.5	2	2	4.5	38	11.5	11.5	19	0
57	male	56	32.8705	no	6	2	2	4	41	13	10	17.5	0
58	female	30	43.2526	no	6.5	1	3	4	44	12	9	20	0
59	female	74	31.3127	no	5.5	3	2	4.5	38.5	9.5	10	15.5	3
60	female	33	34.1598	no	5.3	1	3	4.8	37.5	10.5	10	17	1
61	male	61	31.6406	no	4.5	1	2	5	40.5	10.5	11.5	16.5	1
62	male	80	36.3636	no	4	2	3	5	46	10.5	11	17	1
63	female	41	32.3761	yes	5	1	1	4.8	36.5	9	10	15	0
64	male	26	31.3469	no	5.7	1	2	6.3	42.7	11.1	12.2	16.6	1
65	female	37	38.0078	no	5.8	1	4	5	41	10	10	17	0
66	male	45	33.9506	no	5	2	2	5	46	12.5	11.5	19.5	1
67	female	43	31.2488	no	4	2	1	5	34.5	13.5	10	17	1
68	female	64	33.3333	no	5	1	4	4.5	37.5	10	8.5	13	0
69	male	60	36.4366	no	4.6	1	4	4.5	42.5	10	10	16	1
70	female	31	32.4467	no	5.5	1	4	4	37	10.5	9	15.5	1
71	female	58	39.4768	no	4	2	4	4	35.5	8.5	9	13.5	1
72	female	52	36.0519	no	5.8	2	2	5.5	35.2	10	10.5	21	0
73	female	52	42.8062	no	5.5	1	2	4.8	33	10.5	11.5	21	0
74	female	44	34.7656	no	5.4	1	1	5	39.5	13	9.5	15	2
75	male	65	31.1846	no	5.5	1	3	5	41	9	10	19.3	2
76	male	76	30.854	no	5.5	2	2	5	42.5	7.5	8	15.5	0
77	female	47	35.1393	no	5.8	2	3	3.5	41.5	13	10	16	1
78	female	21	31.2175	no	4.6	2	2	6.8	33.8	12.8	11.5	19	0
79	male	62	30.854	no	6	1	2	3.5	41	12.5	10	14	1
80	male	43	30.1103	yes	5	2	1	5	35.5	11	10	17	0
81	male	27	32.1402	no	5.7	2	2	4.5	43	11.8	10.5	18	1
82	male	49	30.0712	no	4.9	2	2	6.4	39.5	15.5	11.5	23.2	0
83	female	30	36.8889	no	3.8	2	4	3.8	38.5	9	9	14.5	1
84	male	58	37.7734	yes	5.5	1	3	5	42.5	11.5	9	15	3
85	female	31	47.6448	no	5.5	1	3	5	43.5	11	11	18.5	1
86	female	81	34.1333	yes	6	1	3	4.5	35	10	9	14	0
87	female	48	34.303	no	5.5	1	2	5	35	10	10	14.5	1
88	male	53	31.9193	yes	6.4	2	1	3.8	49.3	10.7	8.5	15.5	1
89	male	50	32.0513	no	4.8	1	3	4.5	42.5	9	9.5	15.5	1
90	female	42	36.2123	no	4.5	2	2	5.8	37.2	10.3	10.4	17.2	12
91	female	60	30.6173	no	4.5	1	3	4	38	9.5	9	15.5	1
92	female	42	31.4844	no	4.5	1	1	4.5	36.5	9.5	9.5	14	0
93	female	36	31.5886	no	4.7	2	3	3.8	39.5	12	11.5	20.5	0
94	female	48	36.6231	no	5.5	1	3	5.5	35	11.5	8.5	15.5	0
95	female	65	34.365	no	5.8	1	2	3.5	37	11	7.5	14.5	1
96	female	63	30.3018	yes	4.7	2	3	4.6	36	10.8	9.6	14.5	1
97	female	23	42.6667	no	4.4	2	4	7	37.5	17.5	8.5	18.5	0
98	female	21	42.9383	no	6.4	1	4	6	44.5	12	11.5	23	1
99	female	45	33.5484	no	4.7	2	3	4.7	37.1	14	11.5	19	0
100	female	64	38.2222	no	5	2	4	6	40.5	8	8	17.5	0
101	male	50	32.526	no	4	3	4	5.5	42	11	9	17	0
102	male	63	37.3367	no	4.8	1	4	4	46	11	10.5	16	1
103	female	50	32.7205	no	5	2	2	4.5	36	9.5	9	15	0
104	female	19	33.9027	no	5.3	2	1	5.8	36.5	13.8	9	19.6	0
105	female	51	35.0862	no	4.5	1	1	4.5	36.5	10.5	9.5	15.5	3
106	female	49	35.1301	no	3.8	2	3	5	40.3	13.5	12.5	19	0
107	male	66	32.3875	no	4.8	1	3	4.5	44.5	9	9	14	1
108	male	53	32.0649	no	5	2	3	3.8	40.5	10	8	16.5	1
109	female	38	39.1111	no	4	1	4	5	38.5	9.5	10	15	0
110	female	33	36.4525	no	3.7	3	4	4.5	43.5	11.5	9.8	16	1
111	male	47	34.0301	no	6.2	2	3	5.8	49	13	10	19	3
112	female	67	33.7838	yes	4.8	2	4	2.5	36.5	8.5	8	14	1
113	female	45	35.7012	yes	5	1	1	4.5	43	9	9	14	0
114	female	44	33.5773	no	5.5	3	2	5.5	36.5	10.5	9.5	16	0
115	female	35	30.0225	no	4.5	2	3	4.5	35	12	10	17	0
116	female	49	35.1562	no	4	2	3	5	40.5	10	9.5	13.8	0
117	female	41	30.2021	yes	4	2	2	4.5	36.5	9.5	8	13	0
118	female	71	31.629	no	5.5	1	1	4	32.5	11.5	9	15	1
119	female	31	64.7074	no	5.5	1	1	5.5	41	7.5	10	18	2
120	female	29	36.5453	no	4.5	1	2	4.5	36.5	11	10	14	0
121	female	35	32.039	no	4.5	1	1	4	37.5	10	8.5	16	1
122	female	52	32.4619	no	5.2	3	3	5.8	36	12.5	10	16.8	1
123	male	62	30.2992	no	5.7	3	2	5	46	12.5	10	16.5	0
124	male	63	39.4421	no	5.5	2	4	4	43	10.5	9	13.5	0
125	female	81	39.6779	no	7	1	1	6	39	8	9	14	0
126	female	31	38.9761	no	5.5	1	4	4.5	39.5	9.5	9	15	0
127	female	47	53.0697	no	4.5	1	3	4.5	42.5	9	7.5	11.5	3
128	female	26	30.5142	no	4.5	1	1	5	35.5	10	9	16	0
129	female	49	32.4547	no	3	2	3	5	38.5	11	8.5	13	5
130	female	54	30.588	yes	5.2	2	2	4.8	35	12.7	10.2	18	0
131	female	71	31.2175	yes	4.5	1	3	5.5	37.4	12.1	10	15	2
132	male	46	30.4218	no	4.7	3	2	4.8	42.6	13.6	10	19.2	1
133	female	32	37.1454	no	4.8	2	1	5	36.5	10.5	10.5	17.5	0
134	male	35	36.4706	no	4.7	2	2	5.4	46.9	13.1	12.2	19	2
135	male	58	34.5703	yes	5.3	1	2	4	37.5	12	9	17	0
136	male	51	51.6955	no	5.5	1	4	4	50	9.5	9.5	16.5	1
137	female	55	32.039	no	5.2	2	2	5.4	35.5	11.5	11.3	19	1
138	female	28	35.1111	no	5	2	1	4.8	36	9.5	9	14	0
139	female	79	30.0119	no	5	2	4	5	34	9.5	8.5	13.5	1
140	female	74	29.9967	no	5.5	1	2	5.5	36	11	11.5	16.5	0
141	male	45	32.2118	yes	6.5	2	2	5	46	10.5	8.5	14	0
142	female	39	35.9245	no	4.9	2	1	7.2	33	11.7	11.1	18	0
143	female	62	31.1111	no	4.5	2	2	5.7	34.5	13.8	8.5	16	0
144	female	66	39.6357	no	6.7	2	2	6	37.5	9.7	9.5	16.5	2
145	female	50	37.2136	no	4.5	2	3	4.7	41.8	12.5	10	17	1
146	female	56	31.6118	yes	3.7	2	3	4.7	42	14	11.6	16.3	1
147	male	63	33.834	no	4.7	3	3	4.5	49.6	8.5	8.8	16	2
148	female	28	31.1634	no	4	1	1	5.5	36	10.5	11	15.5	1
149	female	61	31.2175	no	3.8	2	3	4.5	37.5	9.5	9.5	13	1
150	female	45	30.3598	no	5	1	2	5	35	8.5	9.5	15	0
151	female	67	40.6667	no	5.5	1	1	4.5	41.5	10.5	10	16.5	0
152	female	71	31.2599	no	4.5	1	3	5	36.5	10.3	10	15	3
153	female	49	34.2504	no	4.5	2	1	4.5	39.5	10	10	17	0
154	male	64	34.6021	yes	7.8	1	1	5.8	43.5	12	10	17	0
155	male	37	47.3663	no	5	2	1	4	41.3	9	9.5	16.5	0
156	female	58	37.8361	yes	5.5	1	1	4	37	9.5	9.5	17	0
157	male	38	31.6374	no	5.8	1	1	4.5	40.5	12	11.5	22.5	3
158	male	52	39.1259	no	5.2	1	3	5	33.6	13.5	10	16.5	4
159	male	72	34.123	no	4.7	1	2	5	39.5	12	10.5	15	1
160	male	53	30.718	no	5.6	2	2	4.3	35.5	8.2	9.5	15	3
161	male	67	30.4506	yes	6	1	1	5	43	9.5	9.5	15.5	1
162	female	70	36.8359	no	5.5	1	3	3.5	38	9.5	8.5	14	0
163	female	70	30.9156	yes	5.5	1	1	4.5	35	9.5	8	12.5	0
164	female	63	34.2222	no	4.9	1	2	4.4	36.5	10	7	12	1
165	female	51	33.9646	no	3.8	1	4	4.2	38	11	9	15	1
166	female	55	30.1103	no	5.5	1	1	5	37.5	9	9	15	0
167	female	52	31.6263	yes	5	1	2	4.5	36.5	10	8.5	15	0
168	female	64	30.8735	yes	4.5	2	3	5	35.5	12	9	14	0
169	female	55	41.1865	yes	5.5	1	1	4.5	36.5	10.5	10	15	0
170	female	52	33.3819	no	4.5	1	4	4.5	35	11.5	9.5	14.5	0
171	female	66	33.859	no	5	1	4	5	36	12.5	8.5	15.5	0
172	male	26	38.7584	no	5.3	3	3	6.5	45	11.5	12	21	3
173	female	48	33.7325	yes	5.5	1	2	5	37	9.5	10	15	1
174	male	32	32.8028	no	4.5	2	2	5	40.5	11.5	9	17.5	1
175	male	60	36.4133	yes	4.5	2	3	6	46	9	9.5	16	1
176	female	47	32.088	no	4.5	2	4	4.5	36.5	11.5	7.5	12	0
177	female	54	43.2825	no	4.5	1	4	4.5	39.5	8.5	7.5	13.5	1
178	female	64	35.0222	yes	3.5	1	2	5	39.5	8.5	9.5	14.5	0
179	male	60	32.4815	yes	4	1	1	5.5	43.5	12.5	10	16	0
180	female	64	32.8889	no	5	1	4	3.5	37	10.5	8	14	1
181	female	71	36.3948	no	5	1	3	4.5	36	9	8.5	13	0
182	female	42	31.0991	yes	5	1	3	3	36	11.5	8.5	12	1
183	female	49	34.0479	yes	5.5	1	2	4	37.5	10	8	13	2
184	female	56	37.3663	no	5	1	3	5	39	9.5	9	14	1
185	female	64	38.708	no	5.5	1	2	5	40.5	9	10	15	2
186	male	58	30.4577	yes	5	1	1	3	42	11	8.5	15.5	0
187	male	48	34.626	no	4	2	1	4	41	11	8	13	0
188	male	58	31.1419	yes	6	1	2	4.5	41.5	9	9.5	16.5	1
189	female	35	31.2213	no	5.2	2	1	4	34.5	15	11	19.5	0
190	female	64	31.0446	no	4.5	1	1	4	34	10	8	14	0
191	female	44	31.5815	no	5	1	3	4	33	12	8.5	14.5	2
192	female	64	33.2479	no	5.5	1	1	6	38	10.5	8	13	3
193	male	38	68.4308	no	5.8	1	3	4.5	48.5	9.5	9	15	2
194	female	68	32.5778	no	4	3	3	5	37.5	8.5	9	14	3
195	male	63	31.5571	no	6	1	2	4.5	45	12	9	14.5	1
196	female	73	30.4867	no	4	3	1	5	38.5	8.5	9	14.5	2
197	female	75	30.9546	no	6	2	3	4.5	35	10	9.5	15.5	0
198	female	53	32.7111	no	5	1	2	4	35	11.5	8.5	12	0
199	female	67	31.1111	no	4.3	1	4	4.5	35	10	8.5	12	0
200	male	54	30.854	no	5.5	1	2	5	42	9	10	14.5	0
201	female	24	37.794	no	5	1	2	6	42.5	10	11	16.5	1
202	female	54	32.039	no	5.4	2	2	4.2	37	12.5	11	16.5	5
203	male	47	32.788	yes	4.8	1	1	4.5	46.5	12	12	20.2	0
204	female	61	32	no	4.5	2	3	4	36	13	10.5	18	2
205	female	40	31.1419	yes	5.8	1	1	4.8	35.5	13	10.2	19.4	0
206	female	36	33.6485	no	5	1	2	6	40	9	13	18.5	0
207	female	58	31.9922	no	6.5	3	3	5	35	13.5	11	19	1
208	female	44	31.1111	no	4.8	1	1	6.5	36.5	12	11	16	0
209	male	42	35.201	no	6.4	1	1	4.8	43.5	13	13	20	0
210	female	19	36.5126	no	6.5	1	2	6	38	11	12	18	0
211	male	59	31.2213	no	5.5	1	2	5.5	46	15	11.2	18	2
212	female	48	34.4496	yes	5.5	2	3	5.3	42	12	8	14	4
213	female	74	32.8889	yes	6	3	3	6.5	36	11	13	17.5	4
214	female	32	55.0781	no	5	1	2	5	40	11	12	17	4
215	female	25	30.4867	yes	5	1	2	4.6	38	13	11.8	18.5	0
216	female	62	33.7925	no	5.2	1	3	4.3	36.5	9	13	19	3
217	female	31	32.0499	no	5	1	1	5	37	11	12	18	0
218	female	44	33.7477	no	5.4	2	2	5.8	38.5	11	11.5	16.5	0
219	female	49	30.2222	no	5.3	1	2	5.8	35	11.5	11	18.2	0
220	female	57	39.6571	no	5.8	1	4	6	44	11.5	12.5	17	0
221	female	27	35.796	no	5.5	1	1	6.2	39	10.5	12	18	0
222	female	22	44.0771	no	6	1	2	6	39.5	13	13.5	20.5	0
223	male	42	30.8642	no	4.7	1	2	4.5	41.2	10	10.2	18.5	2
224	female	40	38.9468	no	5.4	1	1	6	37.2	11	12	18.2	0
225	female	45	30.0781	yes	6	1	2	5	38	11	11.5	18.5	0
226	female	65	31.6337	no	4.5	1	1	4.5	36	10	13	18	0
227	female	49	38.6719	no	4.8	2	2	6.8	41	15	12.5	18	0
228	female	48	40.1639	no	4.5	1	1	5	40	11	11	17	0
229	female	45	37.8072	no	5	2	3	6	41	11	10	15	0
230	female	48	31.5921	yes	5.7	1	1	4.5	34.5	12.5	11	20.5	0
231	female	41	35.2734	no	5.5	1	1	4.8	36.2	12	11.5	18.5	0
232	female	42	32.9964	no	5.5	1	1	6	38.2	12	11.5	20	0
233	female	35	47.7502	yes	5.6	1	1	4.5	39.5	13	13.5	20.5	1
234	male	56	31.1614	yes	6	1	3	5.5	46	10.5	12	16.5	3
235	female	51	34.1411	no	4.5	3	2	5	40.2	11.5	11	15	0
236	female	38	31.3982	no	4.5	1	3	4.2	36	12.5	11	18	0
237	female	32	37.0983	no	5.5	1	1	4	37.5	9.5	11	16	3
238	male	29	34.626	no	5	1	1	5.5	35.8	9	12	19.5	0
239	female	41	33.7325	no	5.3	2	3	5	40.5	11.5	10.5	18	0
240	male	31	31.3469	yes	6.5	2	1	5.5	41.5	12	11	22	2
241	female	39	31.6406	no	5.3	1	2	5.5	36.7	12.5	11	16	2
242	female	44	31.1649	no	5.5	1	2	5.8	41	10.5	12	17	0
243	female	56	30.868	no	4.5	1	2	4.5	34.5	13	8.3	14.5	4
244	female	41	42.0606	yes	4.7	1	3	6	43	11.5	13	18.5	1
245	female	52	36.1074	no	5.6	1	1	6.5	41	14	12	18	1
246	female	88	33.3333	yes	6.5	1	1	4.5	37	12	9	14	3
247	female	30	39.2565	no	5	1	3	7	39	11	12	17	0
248	female	72	35.3796	no	4.5	1	2	5	39.5	10	12	17	1
249	female	36	31.5886	no	6	1	2	6.5	39	12	11	17	0
250	female	51	32.0291	yes	5.2	1	1	5.5	40	13	9.5	17.2	2
251	female	64	37.8041	yes	5.5	1	1	5	38	11	8.5	14	1
252	female	30	33.6728	no	5	1	2	5.5	35	12	11	13.5	1
253	female	45	30.625	no	4.8	2	2	5	34.5	13.5	11.5	17.5	0
254	female	52	30.4498	yes	4.7	1	2	5	42	13	10.5	18	4
255	female	27	36.9199	no	4.7	1	1	6	37	13	9.5	15.5	1
256	female	28	34.5168	no	5.2	1	2	6	37	11.5	11	17.5	2
257	female	34	32.4557	no	5.3	1	2	5	40	13	9.5	18.5	4
258	male	26	35.4925	no	6.5	1	2	6	40.5	13.5	13	20.5	4
259	female	70	30.0595	yes	5.5	3	2	5	34	14	7	13	4
260	male	57	30.9568	no	7	1	2	6	44	14	13.5	17.5	1
261	female	43	32.2118	yes	4.2	1	3	5	40.5	10.5	10.5	18	2
262	female	70	32.8473	no	4.8	2	2	5	40.5	9.5	9.5	14.5	1
263	female	42	35.5556	no	4	2	3	5	41	13	11.5	17.5	4
264	female	65	38.8038	yes	4.5	1	1	4.2	35.5	13.5	7.5	17.5	2
265	female	55	36.6285	no	4.8	2	3	5.5	40	13	8.5	16.5	2
266	female	62	43.7623	no	5.6	1	2	6.5	43.5	12	12	16.5	4
267	female	28	33.7149	no	4.8	1	3	6	36	10.5	10	16.5	4
268	female	74	31.1846	no	5	1	1	6	34.5	12	9.8	16	0
269	female	31	30.8444	no	5.4	1	4	4.5	34.1	10.5	9	15.1	0
270	female	51	34.9636	no	4.6	1	2	4.8	37	11.5	4.8	13.3	0
271	male	77	30.0838	yes	4.3	2	3	4.6	43	11.5	8.1	15.2	4
272	female	67	37.806	yes	6.2	1	4	5.5	36.2	9.8	8.5	14	0
273	female	52	32.8707	no	4.6	3	2	4.4	37	11	9.8	15	0
274	male	40	30.0712	yes	5.7	1	2	5	42.5	5	13.5	21.5	0
275	female	60	31.2175	no	5	1	2	6	34.5	13	11	18	0
276	male	36	32.3232	no	4.6	1	1	6	45.4	9	10.5	16	11
277	female	41	31.5886	no	5	1	2	4.5	37	10.5	11.5	19.5	0
278	female	40	30.8532	no	5.5	1	1	4.8	40	11.5	10.5	15.5	0
279	female	32	36.2123	no	5	1	3	6.5	39.2	12	11.5	18	5
280	female	48	35.3798	no	4.3	2	2	5.5	36.5	10	10.5	17.5	3
281	male	26	37.8776	no	5.7	1	3	5	48	14	7.2	18.5	0
282	female	45	30.4687	no	5.2	2	1	4.8	36	11	10	14	0
283	female	50	32.8933	yes	4.2	3	3	4.3	38.5	11	7	17	1
284	female	41	30.2734	no	4.7	2	2	5.3	34.5	12	10.5	19.5	0
285	female	73	35.0589	yes	7	1	3	5.8	40.8	10.5	8.5	15.5	0
286	male	37	44.1161	no	5.9	1	3	3.1	47	11	9	17.5	0
287	female	53	33.0717	yes	3.6	2	3	4.7	39	13.5	7.2	16.8	10
288	female	67	32.8125	no	4.8	2	3	4.2	39	10	5.8	12	0
289	male	30	30.6336	no	5	1	1	5.8	42	12	9	11	1
290	female	39	34.3434	no	5.8	3	2	4.3	41	12.5	8.6	17.5	0
291	female	63	31.343	no	5.5	1	4	4	36	11.2	8.5	14.6	0
292	female	51	34.8633	no	5.5	1	2	5	36	10	9.5	14	0
293	female	68	35.4454	no	4.7	2	2	4.3	38.5	12	7.5	17.2	0
294	female	64	35.1111	no	5.4	1	2	4.2	37	12.5	9	16	1
295	female	63	35.756	no	6	1	1	4.2	43	9.8	8	15	0
296	female	38	34.9494	no	5.2	1	2	5	42	12	8.7	16.2	1
297	male	66	34.2222	no	5.4	1	2	4.5	41.5	11	8.5	16	2
298	female	62	37.0447	no	4.3	1	2	4.8	36.5	12	8	15.5	1
299	female	73	34.2913	no	6.5	2	1	4.2	37	11.5	9	15	0
300	male	41	32.5964	no	4.6	1	3	3.8	43.5	14	8.5	16.6	0
301	male	77	30.1038	yes	5	1	4	4.5	40.5	9	8.5	14	1
302	male	47	31.2175	no	5.8	3	1	6.6	41.5	12.5	10	17.5	1
303	male	33	39.2104	no	6	2	1	4	46.7	12.5	9	17.5	0
304	female	48	34.5319	yes	4.3	1	4	5.5	36	10.3	8	14.2	0
305	male	52	39.2628	no	4.5	1	3	5.7	54.5	12	9.2	16.8	5
306	female	69	32.0499	no	5.5	2	2	4.7	44	13	8	14.5	0
307	female	60	31.2175	no	5	1	1	4.2	40.2	12.5	9	17	0
308	female	63	33.7095	no	6.5	1	2	5	38.5	9.5	9.5	15.5	1
309	female	56	30.1194	no	5.5	1	4	5	40	10.5	9.5	16	0
310	female	24	49.9541	no	4	1	3	3.5	42	10.5	9.5	17	1
311	female	66	32.0499	yes	5	2	4	4.5	37	11.5	10	15	0
312	female	38	38.2934	no	5	2	1	4	37	11	11	19	0
313	female	41	32.4557	no	3.2	1	2	5.1	40	9.5	7.2	17.9	1
314	male	40	50.173	no	4.5	1	2	4.7	44.5	10.5	10	19	1
315	female	66	31.25	yes	4.5	2	4	5	37	9	8.5	14	0
316	female	54	34.103	no	4.8	1	2	4.5	37	11	10	17	1
317	female	38	36.5736	no	5.5	1	3	5	41	12	10	16.5	1
318	male	48	33.564	no	3.4	2	4	4.7	44	11	8.2	17.1	1
319	male	76	30.111	no	4.5	1	2	4.8	39	11.2	9	18	4
320	female	63	37.6542	yes	5.5	1	4	5	35	10	8	18	0
321	female	49	34.7656	no	4.5	3	3	3.4	36	15	7	15.5	1
322	female	64	30.2222	no	6.5	1	2	4	33	12	8.5	18.5	0
323	male	21	30.6425	no	7	1	2	4.5	33.5	11.5	8.3	17.8	0
324	male	51	32.1458	no	6	1	3	4	35	11	8.5	18	1
325	male	41	32.8516	no	5	2	3	4.3	42.5	14	9.5	19	0
326	male	43	32.9507	no	4.5	2	3	5.3	43	10	9.3	19	0
327	male	33	45.3577	no	6	1	4	5.8	46	10	10.5	18	0
328	male	70	31.6443	no	4.7	1	1	4.5	38.5	9	8	15	0
329	female	48	30.8594	no	5	2	3	5.4	37.5	14.5	7.6	19.7	1
330	female	64	31.4684	no	5.2	1	4	5.4	35	12.5	8.5	15	1
331	female	57	36.0874	no	5.5	1	3	5.6	41	11.5	8.5	13	1
332	female	58	33.7778	no	4.2	1	1	4	38	13	8.2	17.5	0
333	female	51	41.9906	no	6	2	2	5.3	37	13.1	8.5	16.5	0
334	female	27	39.5195	no	5	1	1	5.3	39	13.5	9.2	18.2	0
335	female	42	34.7656	no	4.4	2	3	4.3	38	12	7.5	16.1	1
336	male	65	33.1504	yes	5.2	1	2	4.3	40.8	10	8.2	15.8	1
337	female	28	34.2194	no	4	3	1	3.1	36.9	10.2	7.8	13.5	1
338	female	63	36.9822	no	6.4	1	1	5.8	38.4	10.1	9.5	15.4	0
339	female	65	34.286	no	4.9	1	1	5	31.9	10	8.6	15.8	0
340	female	57	34.8087	no	5.1	1	1	4.4	42	11	8.3	15	3
341	female	51	31.0547	no	4.8	2	2	5.5	37.5	11	10	16	0
342	female	46	35.1172	yes	4.5	1	1	5	42.3	12	10	17	3
343	female	47	35.3386	no	5.4	2	3	4	39.5	12	9.1	17	0
344	female	55	35.9375	no	5.2	2	3	5.2	41.5	12	8.5	16.5	3
345	female	59	35.5556	yes	5	2	2	5	37	9.5	9	14	0
346	female	60	35.1172	yes	6	1	4	3	42.5	9	10	16.5	0
347	male	49	30.1162	no	4.2	2	3	4.3	45.5	12	10	17.5	2
348	male	40	33.0742	no	4.5	1	3	4.2	43	11.1	7	15	1
349	male	50	32.0759	no	5.7	2	3	4.6	43.5	11.2	9	18	1
350	male	53	31.1419	no	4.5	1	2	5.6	44	11	8.5	17.5	5
351	female	54	33.705	no	5	1	4	4.8	38.5	10.2	10.5	17	0
352	female	36	30.0312	no	4.6	2	3	5.5	32	12	8.5	16.5	0
353	female	63	39.5554	no	5.5	1	1	6.7	39.5	13	7.5	16.5	2
354	female	55	36.1604	yes	4.6	2	3	4	37.3	11.2	7	17.5	0
355	male	22	60.8106	no	6	1	1	6.7	44	11	9	17.5	0
356	female	65	35.5469	yes	4.7	2	2	4.3	37	13	7.3	14.8	1
357	female	63	32.8892	yes	4.7	1	2	4.7	35.3	12	9.8	18.9	1
358	male	74	31.0114	yes	4.6	3	4	5	42.5	10.5	8	14	2
359	male	53	31.6735	yes	5.6	1	2	5	42	12	8.7	16.2	1
360	male	29	32.1361	no	5	2	4	6	39	12.5	10	18.5	1
361	female	42	32.4675	yes	6	1	3	4.8	33.2	12	7.5	17	0
362	female	53	30.6293	no	3.5	3	3	4	35	10	9.2	13.5	2
363	male	27	31.1419	no	6	1	2	5	43.5	11	9	16.5	1
364	female	63	38.3383	no	4.8	2	4	4.1	41	11.5	8.2	14.4	5
365	female	61	31.8825	yes	5.2	2	3	5	40	10	8	16.4	0
366	female	31	30.7574	no	4	1	2	5.7	36	11	8.7	17.3	0
367	female	35	43.9453	no	5.3	2	2	4.8	46	14.2	11.5	20.2	0
368	male	30	32.1028	no	4.5	1	3	4	41	11	9	15.5	0
369	female	56	31.384	yes	5	1	2	5.5	36	11	8	14	1
370	female	66	30.0215	yes	4.5	1	1	4.3	35.5	11.5	9	13	0
371	female	35	32.4444	no	4.5	1	2	4	36	10.5	8	14.5	0
372	female	39	32.788	no	5.5	1	3	5	38.5	10	9	14.5	0
373	female	40	30.4577	no	5	1	1	5	36.5	11	9.5	11.5	0
374	male	65	30.0781	no	5	1	1	5	40.5	10.5	9	16.5	1
375	female	60	31.8222	yes	4.8	1	3	3	35.5	11	8.5	14.5	0
376	female	26	31.2452	no	4.9	1	1	5.7	37.6	8	10	16	1
377	female	49	32	no	5	1	3	5.5	36	11	8	14	0
378	female	55	31.0056	yes	4	2	3	3.5	37.5	10	9.5	14	1
379	male	72	35.7851	yes	5.5	2	4	5.5	43.6	13.9	10	20	0
380	female	51	30.8012	no	2.8	1	4	4.5	42	10	10	16	5
381	female	43	31.6346	no	4.2	2	4	4.8	38.5	11	10	17.3	1
382	female	51	33.5306	no	4.8	2	2	5.5	36	15	10.5	19.4	0
383	female	31	32.831	no	5	2	3	6.3	36	12	12.2	20	1
384	male	70	30.1103	no	3	3	3	4.7	37.2	11	8.5	15	8
385	female	42	35.2617	no	5.7	2	4	5.6	45.5	10.9	9	15	0
386	female	40	30.0781	no	4.7	2	2	5.2	36	11	10.2	16.1	4
387	female	34	33.2031	no	4.4	1	1	4	36.5	9.5	9	15.5	0
388	female	55	30.385	no	5	1	1	5.1	35	11.6	8.3	14.5	2
389	female	37	35.2617	no	4.4	1	4	5.4	37	12.2	10.1	15.5	3
390	female	29	37.5521	no	4.5	1	1	4.8	36.1	11.7	9.5	16	0
391	female	63	39.8137	no	4.3	3	4	5.9	44.5	11.2	9	13.5	1
392	female	60	35.796	no	5.2	1	1	6.3	34	11	8.5	17.5	4
393	female	30	41.2349	yes	5.8	1	4	5.5	36	11	8.5	19	0
394	female	66	31.1828	no	4.8	2	3	4.8	42	10.5	8.7	15.5	4
395	female	31	45.5166	no	5.8	1	3	6.3	39	12	8.5	19	0
396	female	42	31.25	no	4.5	1	4	4	37	12.7	8	14	2
397	female	54	31.5776	yes	5	1	4	4.3	34.5	11.1	9	14	5
398	female	61	31.2175	no	4.6	1	4	4.5	33.7	9.2	8.6	14.5	7
399	female	56	32.5327	yes	7	1	1	5	33.5	11.5	8	14.2	0
400	male	50	30.4705	no	4.2	1	4	5	42.5	10	8.1	17.4	6
401	female	72	33.7838	yes	6	2	2	3	39	10.1	5	11	2
402	female	60	30.5351	no	5	2	1	4.8	35	10	9	13.8	5
403	female	47	35.1111	no	4.7	1	2	4.5	35	11	7.7	16	0
404	female	56	34.375	no	5.3	1	1	4.6	35.5	11.5	9.5	15.8	1
405	female	21	36.5755	no	6	1	4	4.3	35.9	10.5	9	15.2	0
406	male	19	38.9739	no	5.3	2	3	6.3	47.5	13	10	18	1
407	female	40	32.0461	no	4	1	4	5	37.5	12.1	11	16	0
408	female	43	31.5556	no	5.5	2	1	6	35	10.1	9.4	16	0
409	female	19	49.271	no	5	1	2	6	42	12	9	14	0
410	female	76	31.5963	no	5.6	3	2	5.9	40	10.2	8	13.6	1
411	female	56	36.0698	no	7.5	1	1	5	38.5	11.1	8.5	15	0
412	female	47	33.2937	no	5.6	1	1	5.3	34.8	12.4	9.5	15	0
413	female	60	48.4163	no	5	1	1	6	35.5	9.5	9.5	15	0
414	female	47	30.0781	no	4.6	1	2	4.8	36	15	8.5	18	0
415	male	36	31.0204	no	4.8	2	3	6	46.1	9.6	10	15.8	1
416	female	52	36.8	yes	5.5	2	2	4.8	37.8	11.5	7.8	16	1
417	female	49	36.7309	no	4	1	4	4.7	37.5	10.3	8.5	15	6
418	female	46	43.4225	no	4.5	1	3	5.4	40.4	11.2	9.5	14.5	2
419	female	56	32.0499	no	4.5	2	3	3.7	34	10	8.5	17.5	2
420	male	51	38.1042	no	6	1	2	6.8	45	13	9.5	19	2
421	female	51	32.0513	no	5	1	1	5	36	12	9	19.5	0
422	male	75	31.5886	no	4.8	2	4	6.8	43	11	10	13.5	3
423	female	54	31.4684	no	5	2	4	4.5	38	11	7.8	16	0
424	male	56	32.2421	no	6	2	2	5.2	42.6	13	9	16.5	0
425	male	32	31.4879	no	5.5	1	1	5.8	45	11.5	9	16.5	0
426	male	54	30.4867	no	4.2	3	4	5.6	43.9	9.5	8.5	16.3	1
427	female	53	30.1194	no	4.8	1	3	4.5	34.5	13	10.5	20	0
428	female	72	32.2222	no	4.5	2	4	4.6	36	10	8	14.5	2
429	female	46	34.7656	yes	4.2	1	2	4	40	10.2	8	14	0
430	male	63	31.4415	no	5	1	1	5	39.5	10.6	9	16.3	5
431	male	53	30.6701	no	5.3	2	2	5	41	13	8	15	2
432	female	75	36.8889	no	5	2	3	3.5	39	10.2	9	13	0
433	female	52	31.2213	yes	5.5	3	2	4.4	36	11.2	9.5	16.5	0
434	female	54	31.139	no	4.4	1	3	4	32.5	11.5	8.5	15.5	0
435	male	34	30.5858	no	4.6	1	2	6	47.6	14	9.5	19.5	0
436	male	24	33.3333	no	5.2	2	1	4.7	42	14	9	20	1
437	female	38	33.2661	no	4.7	1	1	6	39	11	11	17.5	1
438	male	29	34.7178	yes	7	1	1	6	49	12.5	11	21	0
439	female	60	38.5788	no	6	1	4	5	44	13	12.5	18.5	1
440	female	58	33.3333	yes	5.3	1	2	3.5	38	11	5.5	15	4
441	female	35	37.3668	no	5.3	1	2	4.5	41	10	10.5	17.5	3
442	female	36	33.2	no	4.5	1	1	5	38	13	10	17.5	0
443	male	21	33.0247	no	6	1	1	7	49	18	12.5	16.5	1
444	female	50	31.2175	no	5.5	1	1	5	38	12	10	17	0
445	female	44	32.831	no	5	1	3	4.5	42	15	9.5	14	3
446	female	46	34.0444	no	4.8	2	3	5	39	12	9.5	16	1
447	female	66	35.1111	no	5.5	1	2	4.5	38	13	12	14	4
448	female	25	32.3884	no	4.8	1	1	6	40	12	11	18.5	1
449	female	54	33.8759	yes	6	1	2	5.5	40	12	11	15	3
450	male	62	33.9624	yes	5.5	1	1	5	46	13.5	10.5	17.5	1
451	female	50	32.7694	no	5.5	1	1	5	40	14	11	14	1
452	female	54	30.7574	no	5	1	2	4	37	12.5	9.5	17	1
453	male	58	33.9844	no	5.3	1	2	4.5	43.5	13.5	8.5	16	4
454	female	79	30.4889	no	5.6	2	3	4.5	36.5	11	9.2	16	0
455	female	66	30.6703	no	4.8	1	2	5.5	36	14	7.5	16	6
456	female	70	34.0785	no	5.5	1	1	6.8	36	12	7	18	0
457	female	18	30.1546	no	5.8	1	1	6	35	11.3	9.4	15	0
458	female	22	31.6016	no	4	1	2	5.3	35.6	12	10.5	18	0
459	female	61	32	no	5.3	1	2	3.8	36	11	7.5	16	0
460	female	54	31.1111	no	4.5	1	3	5.3	37.2	13	8.3	14	1
461	female	54	32.4619	yes	4.5	1	3	4	35	13	8.5	18	0
462	male	56	30.2663	yes	6.5	1	3	4.9	40.9	12.1	9	15	0
463	male	58	32.4557	no	5.8	1	1	6.5	43	10	8	16	2
464	female	49	37.2771	no	5.2	1	2	5.4	40	11.5	8.2	16	1
465	female	41	34.6746	no	5.1	1	1	6	35	13	12	19.5	0
466	female	28	36.8481	no	5	1	2	5.5	40	10.5	11	18	0
467	female	38	32.8691	no	5	2	2	4.8	41.7	12.5	7.2	17.2	5
468	female	52	30.863	no	7	1	3	5.9	37.5	10	10	14.9	1
469	female	51	39.1434	no	5.9	2	2	4.8	41.6	10.9	9.8	17	0
470	female	59	31.4318	yes	4.2	2	2	3.5	39	14	6	13.5	5
471	female	26	40.5827	no	4.8	2	1	4.7	37	12	8.5	19	1
472	female	42	31.0744	no	5.7	1	2	5.3	37	12	8.5	19.7	2
473	male	22	30.0041	no	5.4	1	2	6	45	11	9	15	0
474	female	53	32.6881	yes	6	3	1	6.5	40	10.5	10	14	0
475	female	45	37.0987	no	4.6	1	3	5.7	36.6	9.3	9	15	2
476	female	26	30.854	no	4.7	1	1	4.6	35.5	12.7	8.4	14	0
477	female	18	34.2144	no	6	1	2	5.2	41.5	12	8.4	16	0
478	female	61	35.4191	no	4.8	1	2	5	36.6	11.2	8	15.5	1
479	male	32	32.8863	no	4.5	1	2	5.2	45.3	9.2	7.5	17	1
480	female	65	30.4687	no	4.8	1	2	5	36	11	8.2	14	0
481	female	38	35.6444	no	4.6	2	3	5	46	12.1	9.5	15	2
482	female	74	34.6667	no	7	1	3	4.3	36	11	6	14	0
483	male	63	30	no	4.3	3	4	4.6	42.5	12.4	9.5	15	2
484	female	69	32.6797	no	4.2	2	2	3.9	32	14	7	17.2	0
485	female	47	37.3419	no	4.5	3	3	4.8	40.5	13	8	18	0
486	female	77	36.8662	no	5.7	1	2	4.5	42	10	8.5	15.5	1
487	male	26	39.9656	no	3.8	2	2	4.7	42	12	9.3	19	1
488	male	32	34.1986	no	5	1	4	5	46	13.1	8.5	17	1
489	female	59	32.4675	no	5.2	1	1	5.8	34.5	11.6	10.2	17	1
490	male	28	36.6038	no	6.2	1	1	5.6	44.5	11.5	10.5	17.5	0
491	female	67	33.0418	no	6	1	1	5	34	10.9	9	15.2	0
492	male	50	30.9917	no	5.3	1	3	4.5	47	11	9.5	19	1
493	female	67	31.1342	no	4.6	1	4	4.7	36.5	10.9	8.5	14.5	0
494	female	61	30.7574	no	5.4	2	2	3.8	40	7.5	7	12.4	0
495	female	49	36.5798	no	3.8	1	2	3	38	13	8.3	18.7	0
496	male	21	35.9184	yes	6	1	1	5.5	45	11	13	19.5	0
497	male	51	32.2118	no	6	1	1	6	45	9	13	18	0
498	male	34	40.404	no	6	2	4	5	46	12	9	15	3
499	male	31	34.5405	no	6.5	1	1	4	39	12	10	20	0
500	male	65	30.1194	yes	5.5	1	1	5	46	9	10	16	1
501	male	52	31.2092	no	5	2	3	3	39	14	10	18	2
502	male	37	31.5886	no	5	2	1	5.5	45	10	13	17	0
503	male	61	31.1419	no	7	2	3	5	43	11	11.5	17.5	2
504	male	54	42.5781	no	6.5	1	2	5	44	10	9	17	1
505	male	31	30.6939	no	5.5	2	3	5	43	13	10	22	1
506	female	52	31.7418	yes	5.2	1	2	4.5	40	10	12	18	0
507	female	68	30.4687	yes	4.5	2	3	4	39	7	10	15	1
508	female	40	30.854	no	4.5	2	1	5.5	38.5	8	12.5	19	0
509	female	49	35.0032	no	4.5	1	1	4.5	39.5	9	10.5	17.5	0
510	female	26	39.7582	no	3.8	1	1	5	39	9	12	19	0
511	female	46	31.6337	no	4.5	1	2	5.5	37	13	11	21	3
512	female	62	30.7306	yes	5	1	2	3	38	9	8	15	0
513	female	41	34.0176	no	5	1	1	5	38	9	11	16	0
514	female	32	31.1111	no	5.3	2	1	4	35	10	10.5	18.5	1
515	female	43	33.3333	no	5.5	2	1	4	38	9	10	16.5	0
516	female	42	30.4687	no	6	2	2	6	37	9	11	20	0
517	female	67	30.1788	yes	4.5	2	2	4	37	9	9	15	0
518	female	26	38.2002	no	5	2	3	6	39	14	11	22	0
519	female	63	31.25	no	6	1	1	3.5	43	8	10.5	18	0
520	female	43	30.4687	no	4.5	3	3	7	36	15	10	17	0
521	female	41	34.1749	yes	5	1	2	4	36	13	10	17	0
522	female	48	33.0737	no	4.5	1	2	6	36	13	10	18	0
523	female	43	34.209	no	4.5	2	1	5	38	10	11	19	0
524	female	66	30.4272	no	5	1	3	4.5	38	16	9	13	0
525	female	54	42.2222	no	5	2	1	6	39	9	11	16	5
526	female	41	37.461	no	4.5	1	2	5	41	9	11	15	1
527	female	22	34.8087	no	6.5	2	1	6.5	39.5	9	11.5	18.5	0
528	female	43	32.8824	no	4.5	1	1	4.5	40	9	9.5	18.5	1
529	female	48	30.588	no	5.2	2	1	3.8	32	10	10.5	18.5	0
530	female	25	39.6825	no	6	1	1	7	41.5	9.5	10	17	0
531	female	52	32.8125	no	5.5	1	2	5	38	10	12	19.5	0
532	female	33	32.8933	yes	7	3	2	5	35	9	10.5	17.5	0
533	female	53	35.8836	no	5	1	1	4.5	38.5	9	10	15	0
534	female	54	32.831	no	5.5	1	2	5	37.5	12	12	19.5	1
535	female	54	35.5556	yes	5	1	1	4.5	37	9	11	18	0
536	female	26	34.8944	no	5	1	1	6	38.5	10	12	19	0
537	female	46	31.25	no	5	1	2	4	35	12	11.5	15.5	0
538	female	76	32.4661	no	5	1	1	3	39	12	10	13	1
539	female	44	32.8824	yes	5.2	1	3	5	39	12	12	19	0
540	female	36	30.116	no	4.5	1	2	4.5	36	11	11	19.5	0
541	female	56	32.4444	no	5	1	1	5	36	9	10	17	0
542	female	36	32.0513	no	5	3	1	6	37	11	11	18	0
543	male	63	30.0621	no	6.5	1	2	5.5	40	10	10	15	0
544	female	51	30.7004	no	4	1	2	4	36	8	11.5	17.5	0
545	female	36	33.0579	no	5.5	1	1	5	37	13	11	22.5	0
546	female	75	30.9156	no	4.5	2	2	4.5	35	11	12	17	0
547	male	35	32.831	no	4.5	1	1	5	40	11	12	19	6
548	female	44	32.0461	no	5	2	2	5	40	17	11.5	18	0
549	female	31	35.9963	no	6	2	2	4.8	39	11	11.5	17	0
550	female	76	38.1042	no	6	1	1	5.5	34	14	12	18	0
551	male	41	30.4218	no	6	2	3	7	41	13	12.5	19	1
552	male	42	30.4705	no	5.5	2	1	4	39	9	11	20.5	0
553	female	48	30.2978	yes	4	2	2	4.2	34.5	12	7.1	16.6	0
554	male	33	31.4879	no	6	1	1	4.9	42	12.5	10.5	20	0
555	female	38	33.2031	no	4.8	1	2	6.2	39.5	12.6	11	18	0
556	male	22	31.0477	no	5	1	1	7.3	40	13	8	21	0
557	male	70	32.3884	yes	5.8	1	3	5	40	13	8.5	17	2
558	female	62	30.718	yes	4	2	2	4.8	37	13	7.7	18	0
559	female	36	33.5315	no	5.6	2	3	5.5	36	11	8	15.5	1
560	female	57	32.7186	no	5	3	3	5.3	39	12	7.5	18	1
561	male	49	36.5157	no	6	1	2	4.8	44.1	10.5	8.5	16.2	1
562	female	61	33.1111	no	4.9	3	1	5	33.5	9.5	9.5	16	0
563	female	41	31.4453	no	4.5	2	3	4.3	36	11	7.5	16.3	0
564	female	37	37.2536	no	4.3	1	2	6.2	41	12	10.8	21	0
565	male	61	30.0408	yes	4.2	3	2	3.9	44.2	14	9.2	17.9	1
566	female	54	30.4687	yes	5.5	1	2	4.5	37.5	11.4	9	15	0
567	female	64	31.5339	yes	5	2	1	4.6	33.2	13	7.9	14.2	0
568	male	36	31.8047	no	5.3	1	4	5.5	43.5	12.6	9.2	16.3	0
569	male	50	34.4022	yes	5.6	1	3	5.1	48	10	8	14.2	0
570	female	50	34.8944	no	4.2	3	3	4.2	39	7.6	7.5	15	1
571	male	72	33.4252	no	4.5	1	2	5.2	41.5	11.6	9.5	15.5	0
572	female	61	32.4619	no	4.5	1	4	5	37.5	10	7.5	13.5	0
573	male	57	34.8161	no	4	1	3	6.2	47.5	13	9.5	16	0
574	female	58	30.2189	no	3.7	1	4	4.5	36	13	7	15.5	0
575	female	52	33.5306	no	5.1	1	2	3.2	36.4	11.5	7	14.5	0
576	female	58	31.1759	no	4.5	1	3	3.5	38.4	10.5	7.5	13	2
577	female	42	36.2923	no	5.3	1	2	5.2	40.5	13	9	15.5	1
578	male	59	31.875	no	5.5	3	2	4.2	42.5	12.6	10	18.9	2
579	female	51	30.4878	no	5	2	2	5.3	34.2	13.2	9.5	16.1	2
580	female	34	32.8824	no	4.5	1	4	5.3	38.6	11	9	14.2	0
581	male	55	38.6196	no	5.5	1	4	5	47.5	9.6	9	16	0
582	female	48	38.0196	no	4.8	1	2	5.5	41.5	12	8.5	15.6	0
583	male	54	30.116	no	5.4	3	1	5.3	41.5	12	9	19.5	1
584	female	73	30.4687	no	6.5	1	2	5.2	39.5	11.5	9	18.3	0
585	female	39	35.7031	yes	4.5	2	2	4.6	40	12	6.5	15.9	0
586	female	62	32.039	no	5.8	2	1	5.9	35	12	8.5	19.5	1
587	female	59	33.2479	no	5.5	1	3	5.4	38	12	7.5	16.5	0
588	male	65	33.705	no	5	2	2	4.3	42	12	10	16.5	5
589	female	42	30.4705	no	6	1	3	4.7	40	13	9	20.5	0
590	female	58	33.2031	yes	5	2	2	3	40.7	12.1	9.5	16	3
591	female	63	38.2222	no	5	1	2	4.6	40	12.2	9	14	2
592	male	34	31.1419	no	6	2	1	5.3	39.5	13	9	19	0
593	female	29	33.9125	no	4.8	1	1	4.5	46	12	7.5	17	2
594	female	57	33.7604	no	4.8	1	2	4.5	36.5	10	8	16.5	1
595	male	50	34.049	no	5.4	1	2	5	44	13	8.5	18	1
596	female	61	32.0291	no	5.5	1	1	5.2	36.5	14	8.5	18	0
597	male	78	31.3631	no	5.4	3	4	4.5	41.5	10.5	8	14.2	6
598	male	46	30.0838	no	4.6	1	2	5	41	13	8.5	19.2	0
599	female	76	31.5556	yes	5	2	1	3.4	34	11	6.3	15	0
600	female	61	31.1419	no	4.5	1	4	5.6	36	11.5	9.3	14.8	1
601	female	23	42.8617	no	5	1	1	5.1	42	13	7.9	16.4	0
602	female	34	30.5993	no	5	2	1	5	34.5	13.5	11.5	19.5	0
603	female	61	31.245	yes	4.6	1	2	5	38	12	7	16.5	0
604	female	37	42.6079	no	4.5	1	3	4.4	39.5	10.9	8.5	15	2
605	female	39	30.4438	yes	4.6	2	3	2.9	34	12	7.2	15.7	3
606	female	50	33.5635	no	5.5	2	2	5.2	40	12	9.5	18	0
607	female	64	31.1634	yes	5.2	1	2	4.6	34	10.6	10	16.5	0
608	female	70	32.8082	yes	3.7	2	3	2.8	36	11.5	7.5	18	18
609	female	70	30.8329	no	5.5	3	2	5.2	34.5	10.5	9.8	13.2	2
610	female	60	32.0291	no	5	1	2	4.5	36.5	13	6.5	17	0
611	female	57	34.5168	no	4.5	2	2	5	36.5	12	8	17	0
612	male	42	34.6021	no	5.3	1	2	4.7	44	14	8.5	18	0
613	female	51	32.1429	no	4.5	1	2	6.4	34	10.5	10.2	16	0
614	female	35	32.0703	no	5.5	2	4	4.3	35.3	12.5	8	15.8	0
615	male	27	41.4901	no	4.5	1	3	5.4	49	11.5	9.5	17.2	1
616	female	73	31.8869	no	4.5	1	2	6	31.9	10.9	9.5	15	0
617	female	65	35.796	yes	6.5	1	2	5.5	35.5	11.1	8.6	15.7	0
618	female	55	31.0094	no	4.5	1	3	5	33.9	10.2	8	16.2	0
619	male	54	31.0979	yes	4.7	1	1	4.2	43.3	13	8.6	18.2	1
620	female	49	30.7574	no	6	2	2	5.5	36	9	10.5	17	0
621	female	52	37.7778	no	4.5	1	1	4.5	39	10	9	18	1
622	female	51	38.7097	no	5	1	1	4.2	38	10.5	7.5	18.5	4
623	female	68	31.245	yes	6	2	1	5.8	38.6	12.2	10	16	0
624	female	48	34.1311	no	4.8	2	2	6.1	38.3	12.1	10.5	16	1
625	female	59	31.1111	no	5.3	1	2	4.7	35.2	13	7.8	17	0
626	female	39	32.8731	no	5.2	2	1	5.6	36	11.4	9.5	14.8	0
627	female	42	35.5248	no	3.5	2	3	5.8	40	12	7	17.5	2
628	female	55	33.3333	yes	5.2	1	1	4.8	37	10	6.5	13.5	0
629	female	65	33.6064	yes	4.8	1	2	4.2	35	11	6.5	13	1
630	female	59	30.8758	no	4.4	1	2	3.8	38	12.5	6.5	16.4	0
631	female	34	36.8531	no	5.3	3	2	5.2	39.4	10	7.4	14.5	1
632	female	62	31.7553	no	5	1	2	4.9	35	12	7	17.2	1
633	female	72	35.6718	yes	4.2	1	2	6.2	37.8	11.2	10	14.5	1
634	female	58	32.4662	no	4.3	1	1	5	34	14	8.5	18	0
635	female	63	32.4675	yes	5	1	1	4.5	35	12	8	19	0
636	female	50	36.9183	yes	5	2	2	5.1	38	11	9.8	18	0
637	female	43	32.0312	no	4.5	2	2	5.2	37	13	8.5	18	0
638	male	63	33.284	no	4.8	3	1	6.2	33.4	11.3	10	15	0
639	female	40	30.947	no	4.2	1	4	4.9	36.5	12.1	9.3	15.5	0
640	female	45	35.3798	no	4.6	2	2	4.2	37.5	11.5	6.2	16.2	0
641	female	65	37.7382	yes	4.8	1	2	5.6	35	11.3	10.8	14.6	0
642	female	64	40.6737	no	3.8	1	2	4	35	12.5	7	16.8	1
643	male	59	31.1073	no	4.6	1	2	6.1	38	12.3	8.3	15.5	0
644	male	60	35.629	no	5.6	1	2	6	42	11	7.5	16	5
645	female	64	31.6443	yes	5	2	2	4.3	38.5	11	7.5	16.2	1
646	male	44	42.9066	yes	5.6	1	2	4.2	46	13	7.5	17.5	1
647	female	70	33.2671	yes	6	1	3	4.5	38	11	7	15	2
648	female	62	32.0499	yes	4.2	2	3	5.2	38	9	7.5	16.5	1
649	female	71	35.3186	no	4.9	1	4	5	40	10.6	6	14	6
650	female	50	36.738	no	6	1	3	4.3	41	11	7.5	15	1
651	female	28	51.5234	no	4.7	1	1	5	35.5	13	7	19	0
652	female	49	33.3195	no	6	3	1	5.2	35.5	10	8	18	0
653	female	53	33.6949	no	4.8	2	3	4.7	35	12	7.5	17	0
654	female	51	30.0801	no	7	2	2	4.5	34.2	12	8.5	17.5	0
655	male	70	33.6481	no	6.1	1	2	5.6	42	13	10	14.5	0
656	female	71	30.863	no	5	1	2	5.2	39	11	7.2	15.7	3
657	female	55	31.1846	no	4.5	1	1	6.1	35.8	10.6	8.8	15.3	0
658	female	64	35.9375	yes	4.9	1	3	5.5	36	12	8.5	17	1
659	female	57	38.9778	yes	6.5	1	2	6	42.1	8.5	10	16.5	1
660	female	56	32.4212	no	5	1	3	4.2	41	10.3	7.8	15	1
661	female	35	30.4076	no	4	1	2	5.5	41	12	11.5	18	0
662	female	48	32	no	5	1	1	5	38	8	10	14	0
663	female	45	38.2934	no	5	1	1	5	38	11	12.5	19	0
664	female	41	38.1039	no	5.5	1	1	5	44	10	12	18	0
665	female	38	32.8125	no	5.5	2	2	6	39	17	10	17	4
666	female	37	30.6667	no	4.5	2	1	5	34	10	11	18	0
667	female	62	33.2937	no	5.2	1	1	6	36	9	12	16	0
668	male	31	38.8571	no	5.5	1	1	5	46	10	11	19	0
669	female	44	32.4622	no	5.5	1	1	5	35	12	10	17	0
670	female	65	32.8889	yes	4.5	1	2	4	37	10	9.5	14.5	5
671	female	44	32.0312	no	5	2	1	5	44	7	11.5	17.5	0
672	female	38	37.223	no	5.1	1	1	5	38	9	11	19	0
673	female	52	30.385	no	5	1	1	5.5	36	17	11	17	1
674	female	50	30.6148	no	5.5	1	1	5	47	10	10	17	0
675	female	20	30.1103	no	6	1	1	5	33	12	12	19	0
676	female	24	39.6694	no	5.2	1	1	4.5	39	11	11	18	0
677	male	33	31.2394	no	5.5	1	1	5	43	9	8	17	1
678	female	38	33.2154	no	5	2	1	5	36	10	10	17	0
679	female	42	45.2005	yes	5	2	1	4	37	9	10	15	0
680	female	43	35.4191	no	5	1	1	5	37.5	9	10	17	0
681	female	37	30.854	no	5	1	2	5	36	14.5	12	15	1
682	female	39	31.6263	no	5.8	1	1	6	36	13.5	11.5	18.5	0
683	female	37	36.8851	no	6	1	1	5.5	38	14	10	17.5	0
684	female	38	31.25	yes	6	1	2	4.5	36	14.5	11.5	15.5	2
685	female	53	32.0399	yes	4.5	1	3	5.5	40	14	9	15.1	1
686	male	41	34.7489	yes	5.6	1	1	4.5	38	14.5	10.5	19.5	4
687	male	37	30.4438	no	6	1	1	5.5	37	17.5	13.5	16.5	1
688	female	53	32.0513	no	5.5	1	2	6	37.5	15	11	16	1
689	female	50	35.1111	no	5.5	1	4	6	43	16	12	17	2
690	female	53	31.2452	no	5	1	1	5	38	16	12	17	0
691	male	63	34.5271	yes	7	1	3	6	43	16	14	16	4
692	female	44	42.8617	yes	5.5	1	1	6.5	41	11.5	11	16	1
693	female	36	30.111	no	5.5	1	1	5	37.5	14.5	11	17.5	0
694	female	28	30.8185	no	6	1	1	6.5	37	16	10	16	1
695	female	62	44.8889	no	6	1	3	6.5	37	12.5	14	17	0
696	female	27	32.0499	no	5.5	1	1	6.5	36	12.5	11	16.5	0
697	female	45	32.0499	no	6	1	2	6	34	12	11	17	0
698	female	47	39.1003	no	6	1	2	4	39	14	10	15	0
699	female	50	31.1846	no	6	1	2	5	39	12	13	17	0
700	female	50	33.5315	no	5	1	1	5.5	40	13	10	14.5	0
701	male	36	31.0204	no	5	2	1	5	42.5	12	9.5	16	0
702	female	24	31.1419	no	5	1	1	6	39	13	11	16.5	0
703	female	60	32.4662	yes	5	2	2	4.5	38	10	9.5	13	0
704	female	42	32.4622	no	4.5	1	1	5	40	10	10	16	0
705	male	36	33.9592	no	4.5	1	1	6	44.5	13	13.5	19.5	0
706	female	36	39.1111	no	4	1	2	4	43	18	10	17	0
707	male	20	30.8365	no	4	1	2	5	41.5	13	9.5	19	0
708	male	41	31.6406	no	4	2	2	4.5	42.5	11	10	16	3
709	female	36	34.7656	no	5	1	2	5.5	35	12	10	14.5	0
710	female	51	33.2031	no	5	1	1	4.5	38	13	9	13	0
711	female	40	32.3884	no	5	1	1	4.5	47	14	8	15.5	3
712	male	39	32.1402	no	5	1	1	6.5	44	13	10	18	0
713	male	52	39.3011	no	3.5	1	3	3.5	42	14	7	15	4
714	male	27	35.0621	no	7	1	1	5.5	50	13	12	16.5	0
715	female	41	41.0099	no	5	1	1	5	45	13	10	15	0
716	female	60	30.588	no	4.5	1	2	5.5	39.5	12	8	12	0
717	male	19	31.2213	no	5.5	1	1	7	46	12	9	13	0
718	male	57	31.8878	no	5.5	1	2	5.5	45	14	9.5	16	0
719	female	70	30.8012	yes	4.5	1	2	4	34	12	10	13	0
720	female	50	32	no	5	1	2	6	40	12	9	13	2
721	male	32	30.0838	no	6	2	1	4	38	18	5.5	16	3
722	female	48	38.5256	no	4.5	1	3	4.5	39	12	8	14	5
723	male	80	30.7306	yes	5.5	1	2	4	33	13	7.5	13.5	0
724	female	41	33.6221	no	5	1	1	7	37	10	11.5	17	0
725	male	24	32.3555	no	6	1	2	6	44	9	6.5	16	1
726	female	50	30.0433	yes	7	1	1	5	38	12	10	16	0
727	female	48	31.2175	no	4.5	2	2	4.5	39	12	9	14	0
728	female	31	30.1194	no	3	1	2	5	38	13	12	19	0
729	female	46	32.3424	no	4	2	1	3.5	34	11	9	13	1
730	female	44	30.385	no	5	1	1	4	40	13	6.5	12	0
731	male	61	33.91	no	4	1	3	6	44	14	8	18	0
732	female	55	42.8062	no	5	2	2	4.5	41	12.5	6.5	12	0
733	female	66	35.5469	yes	3.5	1	2	4.5	38	8	9.5	15.5	0
734	female	50	29.9967	no	4	1	3	4.5	38	13	8	15	1
735	female	36	31.6406	no	5	1	1	5.5	38	12	8	15	0
736	female	49	34.375	no	4.5	2	1	6	43	14	6	16	0
737	female	50	33.7325	no	4	1	2	5	35	13	10	15.5	0
738	female	37	36.5714	no	4	1	1	5	50	14	8.5	13.5	1
739	female	47	35.6513	no	5	1	2	5	36	13	9.5	14	0
740	female	45	35.4922	no	7	1	2	6	47	14	10	17	0
741	female	36	36.5294	no	6	1	1	7	45	19	16	20	0
742	female	28	32.8125	no	4.5	1	1	5.5	39.5	9.5	9	16.5	0
743	female	48	33.2031	no	3.5	2	3	4.5	39	10.5	6.5	16	2
744	female	69	30.2222	no	4	1	1	5	36	12	11	18	0
745	female	29	37.7778	no	6	1	2	6	45	15	12	14.5	0
746	female	59	30.2469	no	5	1	1	4.5	42	14	6.5	14	1
747	male	58	50.2959	no	5.5	1	3	5.5	42	9	7.5	14	0
748	female	35	32.4662	no	5	1	2	5	36	10	8	16	0
749	female	41	34.2222	no	5	1	2	6	37	15	10	15	1
750	female	58	33.6728	no	4	1	2	6	36	12	11	15	0
751	female	53	34.8944	no	5	1	2	6	37	13	9.5	16	0
752	female	31	37.1802	no	5	1	1	7	35	10	13	19	0
753	female	63	33.2986	yes	6	1	1	4	39	11	7	12	1
754	female	66	30.7809	no	4.5	1	2	5	36	11	7	13.5	1
755	male	27	35.3491	no	6	2	1	6.5	43	12	10.5	18	0
756	female	34	30.8594	yes	4.5	1	2	5	36	12	8.5	13	0
757	female	40	32.0499	no	4	1	2	5	38	12	9.5	12	0
758	female	53	30.2222	yes	5	3	2	4.5	37	11	9	13.5	0
759	male	51	32.8614	yes	4.5	1	3	4.5	42.5	12	8	14	4
760	female	51	42.1924	no	4	1	1	5	39	11	8	15.5	1
761	female	58	32.0291	no	4.5	2	2	4	34.5	10	8.5	13	3
762	female	66	30.385	no	4	1	2	4.5	36	16	10	14	1
763	female	34	53.3333	no	6.5	1	1	6	39.5	13	11	17	0
764	female	67	30.102	yes	4	3	2	4	35	13	6	14	0
765	female	62	30.4867	no	4.5	1	2	4.5	37	11	9	16	1
766	female	30	29.9967	no	5	1	1	6	36	17	10	16	0
767	female	44	41.0156	no	6.5	1	1	5	39	13.5	12	17	1
768	female	76	31.2175	yes	5.5	1	2	4.5	36	10	7	13.5	1
769	female	46	30.3302	yes	4.5	1	1	4.5	37	13	9.5	15	0
770	female	60	31.5963	no	3.5	2	2	5	39	16	10	13	0
771	female	33	35.4367	no	5	1	1	6	36	15	11	17	0
772	female	46	32.8824	no	4	1	2	4	41	12	12	15	1
773	male	51	30.4611	no	5	2	2	6	42	16	11	16	0
774	female	66	30.4889	no	5	2	2	6	42	16	12	15	1
775	male	23	34.9388	no	5	1	3	6	45	12	10	16	0
776	female	66	40.0573	no	5	2	2	6	39	17	11	16	0
777	female	71	31.1634	no	6	1	2	6	40	14	9	11	0
778	male	61	34.7178	no	5.5	1	2	5.5	36	14	7	12	5
779	female	61	36.4444	no	4.5	2	2	4.5	39	10	8	15	0
780	female	60	35.4191	no	4.5	1	2	4.5	40	11	9	15	0
781	female	49	33.3333	no	5	1	2	6	35	16	10	15	1
782	female	48	30.385	no	4.5	1	1	5	37	10	10	15	0
783	female	53	41.8367	no	4	1	1	4.5	36	13	6.5	14	0
784	male	46	32.2118	no	5	1	1	5.5	45	14	7	14	0
785	female	36	35.9041	no	4.5	1	2	6.5	36.5	12	11	17.5	0
786	female	22	41.506	no	4.5	2	1	5	44	13	12.5	18	1
787	female	57	39.0625	no	4.5	1	1	5.5	42	12	10	16.5	1
788	female	61	32.039	yes	5.5	1	1	5.5	40	12	11	14	0
789	female	38	35.3796	no	5	2	2	7	39	14	9.5	15	1
790	female	50	30.385	no	5	1	2	5.5	37	16	9	15	0
791	male	53	34.5271	no	5	1	1	6	45	14	13	19	0
792	female	63	37.3333	no	5	1	2	5	37	16	11	14	1
793	female	40	32.0461	yes	4.5	2	2	5.5	39	13	11.5	17	0
794	female	56	32.1244	no	5	1	1	4	35	14	7.5	14	0
795	female	49	32.847	no	4.5	1	1	4	33	10	7	14	3
796	male	43	34.2857	no	5	1	1	7	47	18	10	14	1
797	female	52	31.1111	no	5.5	1	2	7	45	18	12	18	1
798	male	51	41.0302	no	5.5	3	3	3	45	15	7	13	1
799	female	59	31.6158	yes	5.5	1	2	4.5	36	11	9.5	17.5	0
800	female	43	33.3108	no	5	2	1	4.5	39	12	10	16	0
801	female	45	32.8731	no	5.5	1	2	4	33	16	6	14	0
802	female	30	36.3281	no	5	1	1	5.5	41	12	11	18	0
803	female	57	36.1231	no	5	1	1	4.5	34	11.5	9	14	1
804	female	56	32.4661	no	5	1	1	7	40	17	13	16	0
805	female	53	35.1562	no	5.5	2	2	5.5	43	14	9	14	0
806	female	55	33.7778	no	4.5	2	1	6	49	15	8.5	10	0
807	female	71	33.3333	yes	5	1	1	4.5	39	12	10	15	0
808	female	48	37.8906	yes	5.5	1	3	5	42	12	9.5	16	2
809	female	28	34.5271	no	6.5	1	2	7	37	16	12	16	0
810	male	40	31.3469	no	7	1	2	4.5	41	14	7	15	1
811	female	53	36.4019	no	5	1	1	7	37	12	11	15	0
812	male	65	31.1951	no	6.5	2	3	4.5	44	9	9.5	16	1
813	male	44	32.9796	no	5	1	1	4	46	9	11.5	17	2
814	male	58	31.2213	no	4.5	1	3	4	42.5	8	11.5	18	3
815	female	40	46.2222	no	5	1	1	5	42	7	11	16	0
816	male	55	35.9375	yes	5.5	1	1	4.5	41	9	10	16	1
817	female	62	32.4622	yes	6	1	1	5.5	36	8	10.5	16.5	0
818	male	47	37.1094	no	5	1	3	5	36.5	9	11	16	1
819	female	59	36.2123	yes	4.5	3	1	5	39	8	10	16	0
820	female	59	32.4444	yes	4.5	1	3	4.5	37	8	9.5	14.5	0
821	female	49	38.0886	yes	5.5	1	1	5	37	9	11	17	0
822	female	65	36.8889	yes	5.5	1	2	5	40	8	11	15	2
823	female	53	37.461	no	5	1	2	5.5	37	16	14	17	1
824	female	18	30.4867	no	5	1	1	5	35	9	10.5	18	0
825	female	20	30.116	no	5	1	1	5	35	10	13	18	0
826	female	46	30.4076	no	4	2	2	4.5	36	14	9.5	13.5	0
827	female	49	36.6285	yes	5.5	1	1	5	38	10	10.5	17	1
828	female	31	32.8473	no	6	1	1	5	38.5	9	11	17	0
829	female	37	35.1111	no	5	1	1	5	35.5	8	10	17	0
830	female	36	31.6158	no	4.5	2	3	5	38	14	10	18	0
831	male	32	31.8339	no	5	1	1	5.5	44	11	13	18	1
832	male	58	31.8339	no	5	1	2	5.5	44	11	13	18	0
833	female	59	30.5931	no	4.5	2	3	4	39	8.5	8.5	16	0
834	female	35	41.7778	no	5	1	1	5	39	13	9	15	1
835	female	29	50.0721	yes	5	1	1	5	48	8	10.5	16	0
836	female	39	32.8889	no	5	2	3	5	39	9	10.5	18	0
837	male	49	37.3233	yes	5.5	1	3	5	48	8	10	18	0
838	female	57	34.6476	yes	5.5	1	1	5.5	37	8.5	10	16	0
839	male	35	31.2213	yes	6	1	1	6	40	13	11	19	0
840	female	45	33.6593	no	4.5	1	2	5	43	9	10	19	0
841	male	57	35.6401	yes	6	2	1	5	41	9	10	19	0
842	female	55	30.2222	yes	6	2	2	5.5	32	11	11	19	0
843	female	44	31.6456	no	5.5	1	1	5.5	39	13	12	19	0
844	female	42	30.4687	no	6	1	2	5	36	9.5	10.5	16.5	0
845	female	25	49.2195	no	5.5	1	3	5.5	44	9.5	11	15	0
846	female	36	37.8906	no	4.5	1	3	5.5	39	14	11	15	0
847	female	23	34.9388	no	5.5	1	1	6	43	14	10	17	0
848	female	57	31.5556	no	4	1	1	6	34	14	10	13.5	0
849	female	48	32	no	4	1	3	5	35	9	11	15.5	0
850	male	58	34.7107	no	6.5	2	2	5	46	10	10.5	17.5	1
851	female	44	35.1962	yes	5.5	1	2	5	38	8	10.5	16	0
852	male	26	38.2002	no	5.5	1	1	7	42.5	14	10.5	19	0
853	female	49	30.0433	no	4	1	3	4.5	35	9	10	16	0
854	female	39	34.4828	no	5	1	1	4	35	13	8	15	0
855	male	36	39.8437	no	5	2	3	5	47	8.5	10	17.5	0
856	male	21	53.6332	no	5.5	2	3	6	49	8	11	19	0
857	male	26	30.3871	no	5	2	3	4.5	39.5	9	10	19	0
858	female	46	40	no	4.5	1	2	4	41	13	10	13.5	3
859	female	70	39.5556	yes	5.5	1	2	3.5	40	8	8	14	1
860	female	60	30.385	yes	4.5	2	3	5.5	34	9	10.5	16	0
861	female	55	30.2222	no	4.5	1	1	4	33	8	10	16.5	1
862	female	53	38.2812	no	4.5	3	2	5.5	37	9	11	18	1
863	female	57	36.1474	no	3	2	3	5	37	13	11	17	4
864	male	39	33.2031	no	5.5	1	4	5.5	44	8	10.5	18.5	1
865	male	45	33.7925	no	5.5	2	2	4	47	8	9	16	0
866	female	31	37.2536	no	5.5	1	1	4.5	39	18	9	13	0
867	female	60	31.1111	yes	5	1	3	5	36	7	10	15	0
868	female	56	38.4468	yes	4.5	3	2	4.5	37	8	11	18	0
869	female	41	30.2222	no	5.5	1	3	4.5	36	8	9.5	14.5	1
870	female	18	33.0579	no	5.5	1	4	5.5	39	8	13	19	0
871	male	42	37.551	yes	5.5	1	2	5	46	8	9	17	2
872	female	60	40.6805	yes	6	1	2	6.5	40	13	11	18.5	0
873	female	33	40.8983	no	4.5	2	2	5	44	9	12	16.5	0
874	male	26	35.2653	no	5	2	3	4	44.5	8	10	18	0
875	female	46	32.0461	no	5	2	3	5	38	8	11	17	1
876	male	37	31.2213	no	5	1	1	5	44.5	9	10.5	19	1
877	female	66	36.7347	no	5	1	2	5	41	7	8	13	1
878	female	33	40.8983	no	4.2	2	2	4.5	42.5	9	12	17	1
879	female	55	37.8772	no	5	1	2	4.5	37	9	11	17	0
880	female	48	31.1846	no	4	1	4	4	37	8	10.5	16.5	0
881	female	40	30.4687	no	5	2	1	4	37	11	11	18	0
882	female	25	34.209	no	4.5	2	4	4	34	16	8	14	0
883	female	39	32.8473	no	4.5	1	3	5	35.8	8	10.5	16.5	0
884	female	54	32	yes	4.5	1	2	4	36	9	10	16.5	0
885	female	51	31.1111	no	5	1	2	5	38	7	10	15	1
886	female	40	33.0579	no	4.5	1	1	4.5	36.5	9	11.5	19	0
887	female	34	31.5537	no	4.5	1	3	5	36	10	10.5	18	0
888	female	21	31.2452	yes	5.5	1	1	5	35	9	11.5	19.5	0
889	female	25	39.1929	no	6	1	1	5.5	46	9	12	19.5	0
890	female	61	30.4687	no	4.5	1	1	5	36	10	10	17	0
891	female	34	31.25	no	6.5	2	2	5	37	9	12	18	0
892	female	18	32.3685	no	5.5	1	2	5	42	7	12.5	19	0
893	male	48	39.3051	yes	5.5	1	3	5	49	9	11	17	1
894	female	37	30.6667	no	5.5	1	2	5	38.5	7	10	15	1
895	female	30	31.2488	no	4.5	2	1	5	33.5	15	10.5	19.5	1
896	female	24	32.0499	no	5	1	2	6	35	14	10.5	17.5	0
897	female	39	32.0461	no	5.3	2	3	4	37	10	10.5	16.5	0
898	male	18	31.25	no	3.5	2	4	5	43	9	13	17	0
899	female	48	30.6667	no	5	2	1	8	35	13	10.5	13.5	1
900	female	35	33.705	no	4.5	1	1	6	37	10	11	19	0
901	female	26	32.7449	no	6	1	2	5.5	41	12	13	19.5	0
902	male	49	31.0735	no	6	1	1	5	44	14	9	18.5	1
903	female	44	32.8933	no	5	1	4	6	41	9	11	18	0
904	female	42	36.2123	no	4.5	1	2	5	35	14	11	17	0
905	female	70	31.5556	yes	4.5	1	2	5	36	8.5	12	19	0
906	female	39	39.6571	no	5.3	1	1	5	43	10	12	17	0
907	female	61	32.4444	yes	6	1	1	5	35	10	11.5	18	1
908	female	64	30.7809	yes	5	1	2	4.5	33	8	10.5	15	1
909	female	53	36.4444	yes	4.5	1	1	5.5	36	15	11	16.5	0
910	female	35	31.245	yes	4	1	2	5	36	9	11	19	0
911	female	52	36.0665	no	5.5	1	3	6.5	41	12	10.5	16.5	0
912	female	50	32.8889	no	4.5	2	2	4	38	9	9.5	13.5	0
913	female	31	31.6443	no	5.8	1	1	5	35.5	9	11.5	19	0
914	female	30	34.0807	no	5.5	1	1	5.5	39	10	12	18	0
915	male	23	38.4789	no	6	1	3	6	50	10	15	20	0
916	female	36	38.2934	no	5	1	2	5	40	13	9	15	0
917	female	41	32.4444	no	5.5	2	1	4	35	10	10.5	17.5	0
918	female	39	30.8532	no	5.5	1	2	6	37	13	12.5	19	0
919	female	45	30.4867	no	4.5	1	4	5	38	8	11	19	0
920	female	59	30.4687	yes	5.5	1	3	5.5	36	9	11	16	0
921	female	44	31.6337	no	5.5	1	2	4	38	8	10	17	0
922	female	80	34.6667	yes	5	1	3	5	38	7	10.5	16	0
923	female	47	31.2175	no	5.3	1	2	5.5	36	12.5	8.5	14.5	4
924	female	64	32	no	4	1	3	6.5	36.5	11	11.5	15.5	1
925	male	46	32.9879	yes	6.5	1	2	5	42.5	13	10.5	18	1
926	female	53	35.5469	no	4.4	2	1	7	40	11.5	10	15.5	4
927	female	60	31.5301	yes	5.5	2	1	5	37.5	10.5	10	15.5	1
928	male	23	31.9922	no	5.2	2	1	6.5	40.5	13.5	12	18.5	3
929	female	25	35.3798	no	4.7	1	2	4.5	38	13	10.5	17.5	3
930	female	51	35.9375	no	4.7	1	2	5.5	39	13.5	11	18.5	3
931	male	40	33.5937	no	6	1	1	7	40	15	12	16	1
932	female	37	40.2344	no	6	1	1	5	42	10.5	12	18.5	1
933	male	62	30.3673	no	5.2	1	2	6.5	45	9.5	10.5	18.5	4
934	male	56	30.7958	yes	6.3	1	1	5.5	44	13.5	11	20	4
935	female	52	36.4848	no	5	1	1	5.5	37	12	11	16	1
936	female	43	30.854	no	5	1	3	5.5	41	14.5	10	18.5	2
937	female	51	42.6079	no	7	1	2	6.5	40	14	10.5	17	2
938	male	43	30.854	yes	6.2	1	1	5.5	40	13	8.5	17	1
939	male	30	44.1161	no	6	1	3	6	46	13	9	18	3
940	male	62	32.4546	yes	6	1	2	5	46	13	10	18	3
941	female	59	32.8889	yes	5	1	2	5.5	37	13	9.5	16.5	2
942	male	43	30.8642	no	5.5	1	1	6.5	45	12	10.5	18	2
943	female	54	31.2026	no	4.3	1	1	4.5	40	10	10	14	0
944	female	33	43.1111	yes	4.5	1	2	5.5	36	12	12.5	17	0
945	female	57	30.4687	no	5	1	2	5	39	12	9.5	16	0
946	female	44	39.0368	no	5	1	2	4	42	12	10	14	0
947	female	31	30.8012	no	4.5	1	1	5	36	12	10	16	0
948	female	60	35.5556	yes	5.5	1	2	4.5	38.5	10	10.5	13.5	0
949	male	70	31.25	no	5.5	1	1	5	38.5	12	12	17	0
950	female	59	31.2213	no	4.5	1	2	5.5	38	12	10	15	1
951	female	60	30.1194	no	4.5	1	1	4.5	41	11	8.5	14	3
952	female	45	33.7778	no	4.5	1	1	5	38	13	7.5	13.5	6
953	female	27	30.4577	no	5	1	2	5	36	15	11	15	0
954	female	39	32.4662	yes	5	1	2	5	38	10	9.5	13	0
955	female	40	32.3884	yes	4.5	1	1	5	41	12	8.5	13	0
956	male	56	33.0579	no	4.5	2	3	4	45	11	8	14	3
957	female	28	45.7778	no	4.5	1	2	5.5	46	10	10	16	0
958	female	37	38.4554	no	5	1	2	4.5	42	12	10	16	2
959	female	43	34.1749	no	4.5	1	1	5	40	10	10.5	14.5	0
960	female	45	35.5556	no	5	2	1	4.5	40	10	11.5	16	0
961	male	49	39.2104	no	5	1	2	4.5	45	12	9	18	1
962	female	20	35.9375	no	6	1	1	5.5	39	10	10	16	0
963	female	59	32.4661	no	4.5	2	3	4.5	37	7.5	10	15	0
964	female	61	43.146	no	5	2	4	5	41	8	10	13	3
965	female	49	30.863	no	6	2	1	5	37	8.5	10	18	0
966	female	55	30.0781	no	5	1	1	4	38	8.5	9.5	14	0
967	female	34	30.0391	no	5	1	1	5	35	13	12	17.5	0
968	female	56	39.5421	no	5	1	3	5	37	15	12	18	2
969	female	37	34.1311	no	5	2	2	5	33	12	11.5	17	0
970	female	24	31.2092	no	5	1	2	5.5	37	10	13.5	24	0
971	female	65	34.8502	no	4	1	2	5	40	15	7.5	11	1
972	female	57	37.5924	no	6.5	1	3	5	40	9	11	18	0
973	female	49	31.6443	no	4.5	3	2	6	37	8	11	16	0
974	female	27	32.8947	no	5	2	3	5	39	8	11	17	0
975	female	60	32.8707	no	4.5	2	2	4	36	7.5	7	12	1
976	female	37	34.5168	no	4.5	1	2	5	36	13	10.5	19.5	0
977	female	60	31.5556	no	4.5	2	2	4.5	40	7.5	9.5	13.5	0
978	female	36	30.6667	no	4.5	1	1	4.5	33	14	9	14.5	0
979	female	37	35.4308	no	6	2	3	5	41	8	9.5	18	0
980	female	62	30.0215	yes	6	1	1	5.5	38	11	17	21	0
981	male	43	30.0408	no	5	1	1	5	44	8	11	19.5	1
982	female	25	33.2986	no	5	1	4	5	44	7	11	16.5	0
983	female	53	32.4219	yes	4.5	2	1	6	37	15	17	24	0
984	female	36	36.9608	yes	5	2	1	3.5	39	9	10	17	0
985	female	51	30.385	no	4.5	3	3	4	35	9	10	17.5	4
986	male	52	30.1103	no	5	2	2	5	44	8	9	17	0
987	male	31	33.6012	no	5	2	4	5	44	10	11.5	20	1
988	female	51	36.8889	no	5	1	3	4	36	8.5	9	16.5	1
989	female	27	31.25	no	4.5	2	1	4	35	7	10.5	18	1
990	female	36	31.0094	no	4.5	3	2	5	37	9	10.5	17.5	0
991	male	42	42.4366	no	5	2	3	6	46	9	10	17	0
992	male	26	35.6401	no	5.5	2	1	5	43	8	10	18.5	0
993	male	30	35.24	no	6	1	1	6.5	49	20	14	20	0
994	male	59	31.25	no	5	1	3	5.5	41	8	10.5	16	0
995	female	54	30.8532	no	5	1	1	5	38	8	10	16.5	0
996	female	50	32.8889	no	5.5	1	3	5.5	39	9	10.5	17	0
997	female	31	42.6667	no	5	2	2	5	36	8	10	16	0
998	female	35	30.6667	no	5.5	1	2	4.5	35.5	8	10	17	0
999	male	65	30.7004	yes	4.5	2	2	4	33	13	9	15.5	0
1000	female	30	48.1175	no	5	1	3	5	46.5	9	9	14	0
1001	female	43	33.0905	no	5.5	2	2	5.5	39	9	10	16.5	0
1002	female	63	35.3798	yes	5.5	1	3	5	37	9	10	17	0
1003	female	43	30.4867	no	5.5	2	2	5	38	8.5	11	19	0
1004	female	22	33.91	no	6	1	3	4.5	37	11	10	18	0
1005	female	46	30.4878	no	5	1	3	4.5	36	9.5	10.5	18	0
1006	female	44	30.0433	no	4	1	2	5	39	11	10	15	0
1007	female	44	36.2123	no	4.7	1	2	5.5	41	11.5	11	15.5	3
1008	female	51	41.7788	no	5.5	1	1	4.5	38	14	12.5	18.5	0
1009	female	36	43.0277	no	6	1	2	8	41	14	13	17	1
1010	female	51	32.0461	no	5.5	1	2	5	36	12.5	11	17	2
1011	female	44	39.8437	no	5.2	1	1	6	44	12.5	10	18	1
1012	female	63	32.4619	no	5.5	1	2	5.5	36	13	9.5	15.5	1
1013	female	49	34.9636	no	5.5	1	2	6.5	42	12	11	17.5	2
1014	female	51	30.6293	yes	6	1	2	4.5	38	13.5	13	16.5	1
1015	female	48	41.1719	yes	5.5	1	2	6	40	14	10	17	2
